# Supplementary material for: Staphylococcus epidermidis Cicaria, a Novel Strain Derived from the Human Microbiome, and Its Efficacy as a Treatment for Hair Loss
Source: Molecules. 2022 Aug 12;27(16):5136. doi: 10.3390/molecules27165136 (PMC9414784; doi:10.3390/molecules27165136)
Supplement: Supplementary file 1 [file molecules-27-05136-s001.zip]

Archive with 1 entries (1 files):
- molecules-1736817-supplementary.pdf
